# Supplementary material for: Diagnostic accuracy of the HUAWEI WATCH D for measuring spinal anesthesia-induced hypotension during elective cesarean section: a diagnostic test
Source: Front Med (Lausanne). 2026 Jan 14;12:1686637. doi: 10.3389/fmed.2025.1686637 (PMC12847400; doi:10.3389/fmed.2025.1686637)
Supplement: Supplementary file 1 [file Table_1.xlsx]

## Sheet: Sheet1
								NIBP														HW
Number	Age (years)	Height (cm)	Weight (kg)	BMI (kg/m2)	Gestation days (days)	NIBP SBP of left upper limb (mmHg)	NIBP SBP of right upper limb (mmHg)	T0	T1	T2	CSEA	T3	T4	T5	T6	T7	T8	T9	T10	T11	T12	T0	T1	T2	CSEA	T3	T4	T5	T6	T7	T8	T9	T10	T11	T12
1	33	164	76	28.257	276	129	131	117	121	119	CSEA	115	111	97	85	121	113	104	96	94	78	117	120	131	CSEA	133	128	147	107	140	131	132	112	106	101
2	30	170	72	24.9135	272	114	122	118	120	115	CSEA	105	105	107	100	102	110	105	103	107	98	110	113	119	CSEA	129	120	116	113	118	119	116	123	121	117
3	30	162	62	23.6244	272	121	122	116	113	113	CSEA	104	90	86	81	122	108	102	100	95	95	114	113	112	CSEA	105	103	108	108	134	128	128	116	114	130
4	32	160	75	29.2969	270	122	120	119	140	112	CSEA	111	116	86	87	61	112	106	99	99	99	135	136	153	CSEA	129	126	98	91	85	110	118	114	128	116
5	30	163	74	27.852	272	118	128	127	122	119	CSEA	108	88	76	83	104	114	110	96	92	113	131	119	116	CSEA	108	100	102	98	114	121	109	103	104	113
6	36	157	65	26.3702	278	132	133	133	130	132	CSEA	135	121	127	134	128	116	93	119	120	114	142	137	136	CSEA	156	131	132	133	137	132	106	131	132	129
7	32	161	78	30.0914	271	124	130	116	123	119	CSEA	126	112	109	119	106	84	87	90	111	114	114	119	126	CSEA	116	109	111	131	117	103	95	111	142	131
8	38	165	70	25.7117	273	137	136	135	122	120	CSEA	124	125	126	120	124	133	117	120	120	123	131	129	132	CSEA	139	123	142	135	154	151	132	138	134	138
9	30	162	62	23.6244	271	132	136	129	129	127	CSEA	126	110	101	136	131	127	107	120	111	109	138	136	129	CSEA	96	83	172	157	163	149	123	152	153	145
10	28	172	67	22.6474	274	130	124	131	128	109	CSEA	96	83	118	116	111	109	111	109	104	105	109	108	130	CSEA	101	103	135	130	123	115	125	129	112	117
11	35	158	65.5	26.2378	278	133	127	126	126	119	CSEA	119	81	92	102	106	103	99	86	87	105	121	130	134	CSEA	110	93	99	98	110	107	100	102	94	112
12	35	148	55	25.1096	273	123	122	122	133	120	CSEA	125	111	102	93	101	119	115	120	124	129	131	116	117	CSEA	142	109	96	96	137	130	137	125	169	133
13	32	160	58	22.6562	272	120	127	122	132	133	CSEA	121	96	84	124	110	107	103	96	115	113	118	130	120	CSEA	129	102	100	134	114	102	108	108	117	130
14	30	165	60	22.0386	269	131	130	125	135	139	CSEA	138	126	71	93	128	111	114	117	115	118	135	131	135	CSEA	152	138	89	93	143	150	135	137	137	145
15	31	167	70	25.0995	270	118	123	114	114	114	CSEA	115	115	117	126	116	97	129	126	119	121	113	110	106	CSEA	134	130	131	135	125	115	137	129	134	134
16	35	154	67	28.251	267	110	116	120	109	105	CSEA	96	65	65	113	97	77	99	121	121	119	108	109	105	CSEA	90	86	94	119	101	95	136	131	126	128
17	28	162	72	27.4348	271	118	121	125	111	119	CSEA	115	111	109	107	105	103	107	98	103	90	133	132	132	CSEA	132	118	120	127	113	115	118	121	119	118
18	23	158	71.9	28.8015	270	123	125	121	124	125	CSEA	116	126	134	121	120	115	113	112	116	113	133	134	129	CSEA	134	126	118	113	111	110	102	110	97	110
19	29	166	68	24.677	277	110	115	117	119	114	CSEA	111	104	95	91	105	109	97	101	98	101	110	105	104	CSEA	123	113	105	120	109	115	114	117	120	114
20	28	161	65	25.0762	278	119	118	117	115	112	CSEA	116	111	111	108	113	96	103	96	99	102	118	117	118	CSEA	128	144	122	107	139	123	117	111	114	116
21	35	158	60	24.0346	256	138	138	135	129	125	CSEA	136	125	101	57	92	127	118	104	109	109	132	132	136	CSEA	152	150	108	96	124	138	145	126	128	116
22	27	156	58	23.833	231	125	129	126	107	127	CSEA	121	116	110	102	87	80	90	113	109	105	114	135	140	CSEA	129	118	114	108	97	92	102	118	112	105
23	32	160	65	25.3906	275	120	113	119	114	117	CSEA	107	98	93	88	78	110	121	118	90	117	113	110	114	CSEA	105	97	92	94	87	122	120	121	91	119
24	29	158	66	26.4381	265	131	125	117	129	119	CSEA	109	106	108	121	122	113	114	118	82	134	139	137	140	CSEA	137	143	140	141	134	138	147	132	101	134
25	38	156	65.4	26.8738	272	120	126	120	130	123	CSEA	134	130	132	102	117	111	116	106	115	120	126	125	137	CSEA	152	116	121	94	102	157	121	112	153	144
26	34	155	53	22.0604	270	105	109	109	108	105	CSEA	70	82	83	74	96	110	113	83	99	97	109	107	115	CSEA	90	97	87	92	103	111	130	101	114	113
27	31	150	60	26.6667	273	123	130	122	127	115	CSEA	132	122	113	104	112	116	113	110	114	113	117	125	119	CSEA	134	115	108	99	114	105	111	114	111	116
28	31	153	59	25.204	277	123	130	126	134	130	CSEA	88	65	96	143	125	104	87	95	129	119	121	109	116	CSEA	123	95	137	153	135	119	102	147	154	141
29	35	158	56	22.4323	266	131	139	127	129	127	CSEA	133	133	136	134	99	87	93	156	142	140	146	137	142	CSEA	149	153	109	143	105	107	106	173	176	163
30	31	160	70	27.3438	272	122	116	128	127	122	CSEA	106	102	103	97	92	97	119	121	119	120	115	112	113	CSEA	106	104	104	100	100	108	112	121	139	129
31	27	161	57	21.9899	273	108	115	112	119	119	CSEA	110	117	82	97	91	106	102	96	90	89	105	107	109	CSEA	124	120	92	104	99	111	106	115	90	101
32	26	152	58	25.1039	265	122	119	123	116	123	CSEA	127	130	125	122	121	133	137	115	113	141	110	113	110	CSEA	135	117	119	111	104	113	121	108	116	135
33	35	147	73	33.7822	278	128	127	118	126	121	CSEA	105	96	80	120	113	116	104	111	83	166	131	136	135	CSEA	115	92	90	150	133	126	110	128	131	168
34	33	163	84.2	31.6911	273	131	131	124	130	134	CSEA	136	134	88	131	126	155	131	93	118	126	130	113	113	CSEA	117	117	92	114	118	155	109	85	111	115
35	28	158	64	25.6369	268	127	122	132	126	122	CSEA	114	110	114	111	99	111	103	106	98	106	127	114	114	CSEA	122	118	112	115	109	113	107	114	115	115
36	38	160	64.3	25.1172	276	129	128	125	134	137	CSEA	109	84	79	95	79	102	115	110	93	99	148	134	131	CSEA	95	111	100	95	92	108	118	101	96	102
37	33	164	62.5	23.2377	263	120	122	122	117	112	CSEA	117	108	87	71	72	135	121	119	113	97	105	107	114	CSEA	110	101	93	82	94	127	138	114	120	98
38	37	157	70	28.3987	269	109	101	103	106	105	CSEA	103	78	76	74	71	94	93	91	111	93	104	105	100	CSEA	100	95	87	90	88	95	93	98	117	98
39	28	164	68	25.2826	277	129	127	130	138	127	CSEA	139	137	121	113	101	100	96	102	110	96	141	136	139	CSEA	138	150	130	116	119	111	103	133	133	141
40	29	157	75	30.4272	278	117	115	104	122	119	CSEA	121	104	101	65	58	104	121	120	116	113	109	109	121	CSEA	121	108	104	91	91	107	122	130	114	121
41	34	172	85	28.7317	276	139	140	139	134	134	CSEA	119	123	126	118	137	122	129	120	123	115	134	123	123	CSEA	126	119	136	138	153	134	134	133	131	128
42	36	160	67	26.1719	274	139	131	135	145	137	CSEA	122	150	122	115	112	97	110	118	116	114	128	129	127	CSEA	129	159	131	127	128	116	133	125	128	130
43	32	172	84	28.3937	272	133	128	125	135	127	CSEA	124	122	112	106	95	101	132	121	98	109	108	114	106	CSEA	118	104	104	98	100	95	116	117	91	106
44	30	162	58	22.1003	280	119	129	116	118	121	CSEA	118	122	113	94	91	98	114	122	115	108	106	112	114	CSEA	120	117	108	92	90	92	102	106	102	96
45	30	158	61	24.4352	278	129	128	128	128	133	CSEA	131	123	85	131	124	119	119	116	120	122	120	117	137	CSEA	127	140	102	137	113	112	111	112	116	113
46	38	168	66	23.3844	259	112	118	113	118	109	CSEA	115	87	104	121	112	110	99	100	99	101	107	107	111	CSEA	112	98	108	116	112	110	107	105	104	103
47	35	162	78	29.7211	271	119	120	140	130	120	CSEA	107	105	115	124	109	106	141	85	111	123	131	120	111	CSEA	108	107	134	129	126	131	118	100	112	130
48	33	175	82	26.7755	276	118	123	129	127	134	CSEA	119	93	91	101	130	131	131	115	115	123	108	107	117	CSEA	115	93	87	92	116	145	115	100	116	107
49	32	160	70.5	27.5391	272	109	118	104	106	103	CSEA	115	101	71	87	107	107	98	103	104	98	98	104	100	CSEA	102	95	93	88	102	109	105	102	110	101
50	27	163	62	23.3355	271	110	112	109	106	116	CSEA	111	107	108	93	89	111	112	102	111	105	107	106	103	CSEA	110	97	107	92	96	112	112	95	112	110
51	28	159	62.5	24.7221	269	109	114	106	109	103	CSEA	104	98	107	99	112	107	107	110	97	111	98	112	105	CSEA	112	110	114	113	112	112	112	120	107	105
52	38	155	72	29.9688	263	127	128	122	138	132	CSEA	100	88	109	159	149	124	126	127	103	125	118	122	120	CSEA	90	88	140	154	140	135	104	134	107	143
53	32	156	57.6	23.6686	271	123	124	129	124	126	CSEA	118	114	120	119	119	113	125	127	131	122	138	122	113	CSEA	135	119	116	116	117	113	131	128	136	121
54	30	151	76	33.3319	271	125	125	121	123	122	CSEA	101	96	105	105	105	108	106	102	104	106	135	138	136	CSEA	113	118	109	110	113	116	110	108	109	117
55	38	155	90	37.461	282	133	126	120	115	111	CSEA	101	73	92	94	81	83	85	99	104	97	124	118	114	CSEA	103	101	110	99	94	94	98	108	108	97
56	29	165	79	29.0174	273	130	133	140	138	142	CSEA	144	136	145	112	106	102	124	116	118	123	134	138	139	CSEA	110	145	115	105	94	97	116	109	112	100
57	35	172	79	26.7036	272	106	106	117	125	112	CSEA	97	104	102	90	79	92	108	105	104	96	112	119	113	CSEA	116	104	103	88	86	99	104	101	101	99
58	36	168	73	25.8645	270	110	115	113	116	111	CSEA	75	82	71	57	85	96	89	86	87	83	122	113	114	CSEA	104	101	84	84	91	99	101	92	102	93
59	29	164	63	23.4236	266	116	119	114	115	115	CSEA	114	109	106	107	102	99	57	102	119	111	106	107	102	CSEA	121	113	110	109	109	107	115	113	110	112
60	26	155	62	25.8065	279	115	115	116	119	113	CSEA	69	61	105	112	101	89	116	104	107	98	112	111	113	CSEA	90	77	104	105	101	90	109	102	107	101
61	25	158	73	29.2421	281	132	126	135	147	136	CSEA	140	133	137	127	119	114	90	119	128	122	134	121	131	CSEA	131	130	130	115	109	107	94	110	114	106
62	31	165	79	29.0174	275	132	140	132	125	123	CSEA	120	113	107	102	116	118	130	113	85	104	117	113	109	CSEA	112	102	99	103	111	118	134	113	88	103
63	30	170	79.5	27.5087	271	120	111	110	103	121	CSEA	90	78	87	104	118	100	98	99	94	70	118	118	110	CSEA	108	91	100	115	120	113	106	104	100	89
64	32	168	62	21.9671	265	125	128	131	121	123	CSEA	89	94	111	98	94	85	80	94	92	97	120	134	131	CSEA	101	106	114	106	103	92	89	97	104	105
65	33	167	70	25.0995	285	122	131	125	120	126	CSEA	114	94	94	98	110	108	120	118	121	122	115	115	112	CSEA	110	90	92	102	106	113	108	119	114	121
66	36	158	62	24.8358	265	118	113	119	112	114	CSEA	111	124	109	105	112	108	116	114	113	119	112	114	111	CSEA	112	113	115	115	111	106	118	119	120	108
67	32	160	72	28.125	273	117	116	118	107	118	CSEA	105	103	90	81	91	103	107	106	93	107	104	107	113	CSEA	112	96	100	89	91	109	109	111	120	117
68	28	158	77.5	31.0447	271	119	125	128	124	122	CSEA	110	109	120	110	109	109	110	119	89	104	123	113	123	CSEA	117	118	118	119	115	117	119	128	100	113
69	28	158	79	31.6456	274	118	118	113	105	112	CSEA	115	95	74	119	123	115	104	103	103	107	117	128	124	CSEA	108	95	96	122	120	114	113	109	108	101
70	33	158	67	26.8386	271	133	129	129	129	123	CSEA	130	113	105	106	108	118	103	95	109	109	117	129	117	CSEA	114	151	97	101	105	113	105	97	104	109
71	33	160	58	22.6562	272	126	133	117	111	110	CSEA	121	115	119	111	115	110	105	95	109	96	115	115	126	CSEA	111	121	109	111	117	111	100	110	110	102
72	32	157	53.5	21.7047	266	115	114	109	108	105	CSEA	98	96	95	77	135	153	129	137	121	113	100	106	100	CSEA	93	95	89	83	109	152	125	129	114	112
73	40	160	67.4	26.3	272	120	128	117	118	116	CSEA	77	74	110	99	97	83	80	97	114	105	118	115	118	CSEA	93	101	114	113	101	95	95	123	109	117
74	36	160	70.1	27.3828	275	134	134	140	133	134	CSEA	125	130	130	91	76	92	110	117	115	113	120	109	133	CSEA	126	118	105	91	87	103	109	111	112	111
75	31	158	72.2	28.9216	284	133	125	125	121	122	CSEA	98	54	118	108	91	98	85	98	105	102	107	104	109	CSEA	89	76	111	104	99	108	94	99	102	104
76	33	158	70	28.0404	276	119	112	115	107	113	CSEA	102	105	99	103	90	91	97	95	110	106	104	103	110	CSEA	108	111	107	109	103	98	107	112	113	112
77	27	167	81.4	29.1871	276	124	129	132	129	123	CSEA	114	82	80	62	83	112	105	117	99	92	118	117	117	CSEA	104	88	87	88	105	129	122	108	97	101
78	30	168	76	26.9274	276	126	135	135	134	133	CSEA	120	73	70	89	99	93	128	108	128	91	133	110	132	CSEA	118	88	83	89	101	97	117	99	101	93
79	33	162	78	29.7211	272	109	117	109	111	114	CSEA	115	117	61	129	141	118	124	120	116	108	109	109	112	CSEA	116	99	103	145	113	113	125	110	111	115
80	30	164	78	29.0006	274	134	133	125	120	132	CSEA	115	106	92	83	68	70	98	122	118	115	114	117	115	CSEA	117	108	95	95	90	85	128	133	130	117
81	28	170	68	23.5294	278	132	132	133	120	128	CSEA	131	114	81	74	100	114	92	83	85	120	123	117	139	CSEA	113	102	82	88	98	101	89	85	95	112
82	32	165	90	33.0579	281	128	128	127	132	115	CSEA	125	120	130	116	125	120	115	119	107	127	137	129	137	CSEA	119	140	140	116	136	116	130	103	115	139
83	38	150	63	28	272	119	122	118	121	123	CSEA	127	111	119	115	117	119	121	122	121	110	132	115	115	CSEA	132	131	132	118	105	108	134	132	138	108
84	38	155	65	27.0552	271	117	121	120	118	118	CSEA	118	109	97	100	86	95	92	106	110	108	124	128	120	CSEA	111	107	103	97	96	92	105	117	113	110
85	30	170	85	29.4118	276	131	128	146	144	132	CSEA	131	121	131	134	136	130	140	130	116	129	130	131	129	CSEA	135	134	135	132	134	143	135	143	148	142
86	33	156	69	28.3531	277	118	119	115	116	114	CSEA	110	88	93	112	115	116	120	107	112	135	101	108	113	CSEA	106	89	94	112	108	105	100	98	114	117
87	27	158	65	26.0375	272	119	121	115	109	114	CSEA	108	74	106	106	98	86	89	106	104	89	118	119	106	CSEA	102	97	110	107	102	87	93	99	109	94
88	34	168	81	28.699	273	113	117	110	122	104	CSEA	92	70	76	90	68	78	138	121	108	85	112	109	113	CSEA	122	87	74	92	88	81	116	102	101	88
89	31	164	62	23.0518	272	133	134	123	121	114	CSEA	141	124	126	112	100	98	87	105	96	107	109	112	118	CSEA	139	147	119	112	100	103	90	103	108	111
90	33	170	85	29.4118	265	127	126	125	124	123	CSEA	108	79	98	113	115	95	123	117	119	117	138	137	133	CSEA	116	96	116	113	113	99	132	133	115	127
91	33	160	61	23.8281	276	127	125	118	127	122	CSEA	125	59	69	109	117	111	107	110	88	113	106	121	107	CSEA	112	83	89	110	116	111	112	110	95	114
92	32	160	65	25.3906	269	107	115	113	113	112	CSEA	115	112	112	110	110	115	119	115	111	118	108	104	109	CSEA	114	112	114	112	111	103	115	114	118	126
93	32	166	76	27.5802	288	117	120	126	123	124	CSEA	111	112	114	113	107	114	118	119	111	118	110	107	100	CSEA	102	102	106	104	106	109	114	109	109	112
94	33	162	87	33.1504	279	115	122	115	115	113	CSEA	151	138	132	120	124	134	122	112	139	133	110	109	104	CSEA	138	118	116	106	110	111	115	115	129	114
95	29	163.5	93	34.7894	276	109	111	111	118	111	CSEA	74	104	102	106	105	99	131	97	94	84	114	135	115	CSEA	110	111	113	118	108	109	149	108	109	94
96	36	163	72	27.0993	264	113	112	124	115	110	CSEA	108	115	107	108	108	108	105	90	92	94	113	109	105	CSEA	100	108	106	106	105	100	99	93	92	88
97	35	172	69.5	23.4924	270	126	135	125	122	127	CSEA	121	114	112	117	121	116	113	122	109	108	115	107	108	CSEA	134	104	103	104	106	109	102	116	106	106
98	37	172	83	28.0557	271	121	122	114	106	114	CSEA	99	88	78	73	88	111	117	121	105	104	117	107	112	CSEA	109	97	95	95	115	126	148	142	113	105
99	32	155	61	25.3902	272	119	126	118	113	110	CSEA	113	104	67	68	132	173	131	119	137	131	116	106	108	CSEA	110	105	94	94	127	164	138	115	142	143
100	27	168	71	25.1559	272	119	125	112	108	123	CSEA	113	107	117	120	116	115	111	107	103	115	102	100	106	CSEA	112	109	111	117	114	119	105	109	106	115
101	34	160	56	21.875	270	125	120	123	115	115	CSEA	117	112	110	112	106	108	110	103	113	113	116	110	107	CSEA	112	136	107	110	109	106	115	106	104	110
102	28	162	81.5	31.0547	277	130	138	138	137	132	CSEA	115	101	109	118	119	97	115	113	114	113	132	113	129	CSEA	99	95	95	148	141	90	102	105	109	110
103	38	150	67.9	30.1778	277	130	130	129	137	128	CSEA	116	114	110	113	113	120	117	123	119	114	112	112	107	CSEA	122	111	139	127	110	90	125	108	128	112
104	32	160	58.5	22.8516	280	116	113	106	114	111	CSEA	106	109	122	95	95	87	100	115	101	102	107	98	94	CSEA	107	102	110	98	87	79	94	99	92	95
105	29	158	65	26.0375	274	128	129	123	122	119	CSEA	114	85	106	106	84	98	101	104	105	102	122	110	110	CSEA	110	99	105	100	96	97	103	106	104	107
106	32	169	89	31.1614	274	131	132	128	121	122	CSEA	109	109	111	115	115	116	115	122	105	113	133	125	131	CSEA	169	115	118	129	118	108	109	129	106	115
107	36	163	90	33.8741	270	131	129	129	142	126	CSEA	132	87	81	78	83	92	77	100	105	94	138	136	141	CSEA	148	109	109	100	99	115	109	102	109	108
108	29	155	60	24.974	278	129	125	122	124	115	CSEA	111	100	103	103	107	103	104	121	114	115	107	111	110	CSEA	113	107	102	116	108	102	112	110	130	134
109	38	153	56	23.9224	268	106	111	106	101	102	CSEA	106	103	104	104	97	101	101	101	100	97	107	105	113	CSEA	98	98	101	103	99	106	102	102	103	98
110	32	163	68	25.5937	270	126	120	117	114	112	CSEA	78	88	143	115	117	112	117	109	106	108	137	136	129	CSEA	83	118	157	116	113	113	112	114	109	112
111	31	160	76.5	29.8828	286	115	117	121	117	117	CSEA	122	109	113	115	120	127	113	95	102	133	110	110	116	CSEA	115	112	110	116	111	113	149	97	108	137
112	37	152	62.7	27.1382	261	119	116	115	110	108	CSEA	68	68	82	100	98	96	87	85	103	106	111	106	107	CSEA	89	96	104	109	106	107	101	107	130	111
113	30	174	69.3	22.8894	273	112	122	119	118	116	CSEA	112	96	94	98	103	98	92	104	102	103	108	105	105	CSEA	117	105	98	94	103	106	104	103	108	106
114	29	160	54	21.0938	272	125	115	118	127	128	CSEA	121	115	109	109	103	90	119	123	117	114	117	117	115	CSEA	115	111	114	107	107	105	143	147	140	114
115	32	164	69.5	25.8403	257	124	124	124	127	126	CSEA	131	134	135	119	100	86	128	138	131	137	112	112	115	CSEA	115	113	115	108	96	94	94	103	103	101
116	30	168	72	25.5102	253	126	132	137	138	129	CSEA	89	112	108	97	96	103	100	97	102	93	138	118	118	CSEA	93	119	103	89	106	103	105	103	102	100
117	33	162	78.7	30	271	121	131	133	133	140	CSEA	115	111	104	93	92	102	121	109	114	113	132	121	120	CSEA	115	105	99	98	96	122	114	103	106	104
118	29	157	75	30.4272	278	117	115	104	122	119	CSEA	121	104	101	65	58	104	121	120	116	113	109	109	121	CSEA	121	108	104	91	91	107	122	130	114	121

## Sheet: cutpoint
曲线的坐标
检验结果变量: Bdif
小于或等于此值时为正a	敏感度	1 - 特异性	cutpoint
-57	0	0	0
-53.5	0.004	0	0.004
-50.5	0.008	0.001	0.007
-48	0.012	0.001	0.011
-45.5	0.015	0.001	0.014
-44.5	0.019	0.001	0.018
-43.5	0.027	0.001	0.026
-42.5	0.039	0.002	0.037
-41.5	0.05	0.002	0.048
-40.5	0.058	0.002	0.056
-39.5	0.066	0.002	0.064
-38.5	0.073	0.002	0.071
-37.5	0.093	0.003	0.09
-36.5	0.116	0.005	0.111
-35.5	0.143	0.005	0.138
-34.5	0.162	0.008	0.154
-33.5	0.174	0.008	0.166
-32.5	0.178	0.009	0.169
-31.5	0.201	0.011	0.19
-30.5	0.212	0.013	0.199
-29.5	0.243	0.016	0.227
-28.5	0.274	0.016	0.258
-27.5	0.301	0.021	0.28
-26.5	0.332	0.027	0.305
-25.5	0.344	0.031	0.313
-24.5	0.39	0.038	0.352
-23.5	0.429	0.043	0.386
-22.5	0.467	0.052	0.415
-21.5	0.529	0.065	0.464
-20.5	0.56	0.078	0.482
-19.5	0.606	0.089	0.517
-18.5	0.637	0.102	0.535
-17.5	0.676	0.111	0.565
-16.5	0.707	0.122	0.585
-15.5	0.749	0.134	0.615
-14.5	0.788	0.15	0.638
-13.5	0.799	0.166	0.633
-12.5	0.834	0.188	0.646
-11.5	0.857	0.21	0.647
-10.5	0.865	0.232	0.633
-9.5	0.873	0.256	0.617
-8.5	0.892	0.293	0.599
-7.5	0.911	0.324	0.587
-6.5	0.919	0.353	0.566
-5.5	0.927	0.377	0.55
-4.5	0.938	0.409	0.529
-3.5	0.942	0.435	0.507
-2.5	0.95	0.467	0.483
-1.5	0.958	0.491	0.467
-0.5	0.961	0.532	0.429
0.5	0.961	0.558	0.403
1.5	0.961	0.594	0.367
2.5	0.965	0.621	0.344
3.5	0.969	0.646	0.323
4.5	0.969	0.675	0.294
5.5	0.973	0.71	0.263
6.5	0.973	0.73	0.243
7.5	0.973	0.764	0.209
8.5	0.977	0.794	0.183
9.5	0.977	0.812	0.165
10.5	0.981	0.824	0.157
11.5	0.981	0.845	0.136
12.5	0.981	0.857	0.124
13.5	0.985	0.863	0.122
14.5	0.988	0.871	0.117
15.5	0.988	0.884	0.104
16.5	0.988	0.893	0.095
17.5	0.988	0.903	0.085
18.5	0.988	0.911	0.077
19.5	0.988	0.917	0.071
20.5	0.988	0.924	0.064
21.5	0.988	0.934	0.054
22.5	0.992	0.936	0.056
23.5	0.992	0.944	0.048
24.5	0.992	0.954	0.038
25.5	0.992	0.959	0.033
26.5	0.992	0.964	0.028
27.5	0.992	0.967	0.025
28.5	0.992	0.971	0.021
29.5	0.992	0.975	0.017
30.5	0.992	0.978	0.014
31.5	0.992	0.982	0.01
32.5	0.996	0.983	0.013
33.5	0.996	0.984	0.012
34.5	0.996	0.989	0.007
35.5	0.996	0.99	0.006
36.5	0.996	0.992	0.004
37.5	0.996	0.993	0.003
38.5	1	0.995	0.005
43.5	1	0.997	0.003
49	1	0.998	0.002
52	1	0.999	0.001
55	1	1	0
检验结果变量 Bdif 至少有一个在正实际状态组与负实际状态组之间的绑定值。
a 最小分界值为最小实测检验值减 1，最大分界值为最大实测检验值加 1。所有其他分界值均为两个连续的有序实测检验值的平均值。
